# Supplementary material for: Adipocyte death promotes hepatic infiltration of S100A8+ macrophages and steatotic liver disease progression in mice
Source: J Clin Invest. 2025 Nov 3;135(21):e190635. doi: 10.1172/JCI190635 (PMC12578405; doi:10.1172/JCI190635)
Supplement: Supporting data values [file jci-135-190635-s214.xlsx]

## Sheet: 1A
	HFD (days)	Liver weight (g)
	1	1.3145	1.1682	1.1061	1.1671
	3	1.187	1.2591	1.189
	5	1.076	1.12	1.0044	0.9552
	7	0.9754	0.9814	1.0386	1.0274
	14	1.0049	1.1645	1.0392	1.1234
	30	0.9448	0.9937	1.0217	1.0309	1.1515	1.2038
	60	1.3034	1.2108	1.0961
	90	2.6093	1.7804	1.9139	1.4573	1.9029	2.2379
	120	3.009	2.412	3.913	3.712	3.618	3.082	3.689
	HFD (days)	Epididymal fat weight (g)
	1	0.4116	0.3147	0.4287	0.5784
	3	0.5818	0.4627	0.5391
	5	0.7194	0.499	0.4422	0.5712
	7	0.6386	0.4846	0.4418	0.5935
	14	0.5928	1.0537	1.3179	1.077
	30	1.7443	1.4179	2.0035	2.2903	2.2487	2.5239
	60	2.6791	3.1039	2.4253
	90	1.3764	2.0494	2.1336	2.4287	2.026	2.0135
	120	1.2132	1.0092	0.8012	1.2132	1.5113	1.6982	1.511
	HFD (days)	Perilipin+ Area (%)
	0	14.51	18.31	10.97	7.65	16.92	8.21	20.29	13.24	15.73	14.22
	60	12.31	8.25	10.65	7.65	17.98	13.82	15.95	11.78	12.95	13.67
	90	5.49	7.52	3.85	9.62	6.21	8.25	4.25	5.68	3.21	2.17
	120	2.92	1.87	3.98	4.12	2.29	1.78	2.89	3.52	3.32	2.17
	HFD (days)	Liver triglyceride (mg/g)
	0	1.9	1.4	3	6
	60	14.3	11.8	4.5	13.9	12.7	4.7
	90	33.7	31	11.3	25.8	17.9
	120	55.5	37.5	39.5	39.3	34.1	40.3	24.5

## Sheet: 1B
	HFD (days)	Number of TUNEL+ cells / 100X field
	0	0	0	0	1	0	1	0	1	0	0
	60	3	6	9	2	3	4	0	2	3	5
	90	36	39	42	28	10	49	36	25	34	28
	120	21	29	43	36	42	39	21	15	36	48
	HFD (days)	Number of CLS / 100X field
	0	1	0	2	0	0	0	1	2	1	1
	60	5	2	3	2	4	3	1	4	5	2
	90	19	18	19	13	11	10	9	16	15	21
	120	23	20	17	26	29	32	17	22	24	26
	HFD (days)	F4/80+ Area (%)
	0	0.51	0.23	0.75	0.82	0.24	0.35	0.59	0.68	0.75	0.57
	60	2.86	3.32	4.28	0.98	1.68	3.17	1.98	1.32	2.87	3.98
	90	15.09	10.32	20.21	9.81	21.47	17.2	13.95	20.14	7	14.21
	120	21.27	29.21	17.2	13.71	29.47	13.85	23.21	13.22	17.24	23.74

## Sheet: 1C
	HFD (days)	F4/80+ Clusters / 100X field
	0	0	0	0	1	0	0	0	1	0	0
	60	0	1	0	0	1	1	1	0	0	0
	90	3	4	3	2	3	4	4	5	6	5
	120	5	3	4	6	5	3	5	6	6	3
	HFD (days)	Serum ALT (U/L)
	0	50	61	43	72	35	65	42
	60	94	65	125	155	87	132	97
	90	220	225	250	178	435	291	187
	120	265	321	242	282	376	299	367
	HFD (days)	MASLD Score
	0	0	0	0	0	0	0	0	0	0	0
	60	1	2	1	0	1	2	1	1	1	2
	90	4	4	3	3	4	3	3	4	4	2
	120	4	5	4	3	5	6	3	4	6	4

## Sheet: 1D
	Relative mRNA Levels (fold)
	Bax			Bak			Bclxl			Bcl2
	Chow	HFD		Chow	HFD		Chow	HFD		Chow	HFD
	1.55998	6.67419		1.73735	4.76182		1.80752	3.01159		1.61999	0.864577
	0.896986	8.01848		0.96508	5.92089		0.914806	3.92699		0.779496	0.779509
	0.543033	5.87638		0.297569	3.68896		0.277675	3.34806		0.600517	1.63051
		9.33486			6.57655			5.39641			1.53302
		10.6349			6.52837			5.35807			1.36959
		9.13657			6.50083			5.69548			1.06603
		7.10446			4.91807			3.49993			0.663493
		11.8986			8.47207			5.44482			2.10678

## Sheet: 2A
	BCL2/Actin (fold)			Relative Bcl2 mRNA
	WT	Bcl2AdTG		WT	Bcl2AdTG
	0.738608	8.79055		0.72221	10.935
	2.2883	6.20997		0.527069	15.8074
	2.04899	6.93007		1.3912	7.59916
	0.504854	4.70175		1.00397	12.2251
	0.307788	3.78645		1.45444	13.2398
	0.949146	5.19607		0.696854	21.5718
	0.991377	7.01741		0.571526	22.2368
	0.17094	1.4985		1.63273	14.4635

## Sheet: 2B
	Epididymal Fat Weight (g)			X axis	Y axis
	WT	Bcl2AdTG		Bcl2 mRNA	Epididymal fat weight (g)
	2	3.4		0.72221	2
	2.7	3.4		0.527069	1.4
	2.1	3.2		1.3912	2.1
	1.8	3.5		1.00397	1.8
	1.8	2.2		1.45444	1.8
	1.6	3.4		0.696854	1.6
	1.4	3.8		0.571526	1.4
	1.4	2.8		1.63273	2.7
				10.935	2.8
				15.8074	3.4
				7.59916	3.2
				12.2251	3.5
				13.2398	2.2
				21.5718	3.4
				22.2368	3.8
				14.4635	3.4

## Sheet: 2C
	Perilipin Area (%)					CLS No. / 100X Field					F4/80+ Area (%)
	WT (HFD3m)	TG (HFD3m)	WT (HFD4m)	TG (HFD4m)		WT (HFD3m)	TG (HFD3m)	WT (HFD4m)	TG (HFD4m)		WT (HFD3m)	TG (HFD3m)	WT (HFD4m)	TG (HFD4m)
	3.52	9.24	1.26	8.25		10	3	25	8		15.92	3.19	18.99	4.23
	4.12	9.48	2.35	6.57		8	1	17	6		12.39	9.12	17.65	5.69
	2.32	10.32	3.26	4.65		14	5	38	7		17.25	4.66	20.24	7.98
	1.23	8.12	1.69	11.21		7	8	36	11		16.32	7.13	25.21	10.16
	3.56	6.32	2.67	6.65		15	2	16	15		14.25	8.91	13.15	8.26
	2.78	5.21	1.36	9.65		17	7	20	3		10.28	10.33	12.69	13.21
	3.92	10.39	1.45	5.13		10	3	32	6		9.98	2.38	17.98	5.25
	4.15	8.19	2.69	8.85		13	11	28	9		11.9	3.66	10.28	11.21
	3.21	9.12	3.32	10.68		12	2	26	11		13.15	6.32	8.56	6.98
	2.97	11.18	2.98	5.68		18	7	31	15		14.44	5.19	11.65	8.69

## Sheet: 2E
		WT (HFD3m)								Bcl2AdTG (HFD3m)
	Adgre1	0.759073	0.673713	0.64791	1.40517	1.53186	0.9198	0.601556	1.46093	0.166551	0.273221	0.445972	0.3204	0.149349	0.519341	0.677652	0.379047
	Cd68	0.715376	0.975681	0.708534	1.0086	1.3982	1.0947	0.768612	1.33029	0.105303	0.258596	0.235695	0.082839	0.403144	0.511979	0.298989
	Tnfa	0.689401	1.01409	0.479902	1.08398	1.29084	1.10076	0.807548	1.53347	0.203122	0.238087	0.386335	0.428195	0.518798	0.762537	0.82014	0.442892
	Il1b	0.502578	1.5001	0.940587	1.26785	1.33873	0.849173	0.720882	0.880096	0.217761	0.408242	0.360627	0.425355	0.471434	1.09146	0.864288	0.365888
	Il6	0.586422	1.37465	0.849451	1.04695	2.35804	0.618249	0.554824	0.611423	0.204196	0.353146	0.402286	0.392183	0.230427	0.699129	1.05237	0.483834

## Sheet: 3B
	Liver TG (mg/g tissue)
	WT	Bcl2AdTG
	69.3	36.4
	55.5	23.2
	37.5	23.6
	39.5	35.4
	39.3	31.7
	34.1	26.4
	40.3	31.4
	24.5	25.7

## Sheet: 3C
		WT (HFD 3m)								Bcl2AdTg (HFD 3m)
	Cd36	0.726139	0.725811	0.733136	1.00146	1.6293	1.01456	0.867445	1.30215	0.384834	0.544742	0.624844	0.551647	0.670771	0.710174	0.814178	0.520541
	Fasn	0.966347	1.06495	0.802572	0.863818	1.30491	1.29014	0.623075	1.08419	0.955219	0.352389	0.880159	0.70234	0.610199	0.419157	1.17325	0.346584
	Acc1	0.803847	0.974875	1.06851	0.803323	1.37156	1.15048	0.899387	0.928009	0.907331	0.50175	0.878807	0.650796	0.784539	0.588368	1.18876	0.501928
	Scd1	0.923613	0.895277	1.01805	1.0545	1.55986	1.20436	0.79365	0.550699	0.818317	0.457042	0.831002	0.389407	0.282412	0.378547	0.96424	0.286403
	Gpat1	0.988686	1.05598	0.917804	0.772883	1.21547	1.13947	0.959301	0.95041	0.942513	0.551077	0.671945	0.535438	0.590448	0.541645	1.2005	0.419764
	Srebf1	0.682248	0.819092	1.03988	1.05811	0.632259	1.68738	0.841076	1.23996	0.700719	0.557012	0.732137	2.06318	0.904344	1.51761	1.13386	1.42879

[truncated: 56 more sheets: 3D, 3E, 3G, 3H, 3I, 6B, 6D, 7A, 7B, 7C, 7D, 7E, 7F, 8A, 8B, 8C, 8D, 9A, 9D, 9F …]
